# Supplementary material for: Profiles of Metabolic Genes in Uncaria rhynchophylla and Characterization of the Critical Enzyme Involved in the Biosynthesis of Bioactive Compounds-(iso)Rhynchophylline
Source: Biomolecules. 2022 Nov 30;12(12):1790. doi: 10.3390/biom12121790 (PMC9775700; doi:10.3390/biom12121790)
Supplement: Supplementary file 1 [file biomolecules-12-01790-s001.zip]

Archive with 7 entries (6 files):
- biomolecules-1983171-supplementary- new/
- biomolecules-1983171-supplementary- new/Supplementary Figure S1.pdf
- biomolecules-1983171-supplementary- new/Supplementary Figure S2.pdf
- biomolecules-1983171-supplementary- new/Supplementary Figure S3.pdf
- biomolecules-1983171-supplementary- new/Supplementary Table S1.xlsx
- biomolecules-1983171-supplementary- new/Supplementary Table S2.pdf
- biomolecules-1983171-supplementary- new/Supplementary Table S3.xlsx
