# Supplementary material for: Profiles of Metabolic Genes in Uncaria rhynchophylla and Characterization of the Critical Enzyme Involved in the Biosynthesis of Bioactive Compounds-(iso)Rhynchophylline
Source: Biomolecules. 2022 Nov 30;12(12):1790. doi: 10.3390/biom12121790 (PMC9775700; doi:10.3390/biom12121790)
Supplement: Supplementary file 1 [file biomolecules-12-01790-s001.zip › biomolecules-1983171-supplementary- new/Supplementary Table S1.xlsx]

## Sheet: Sheet1
Supplementary Table S1. List of transcription factors (TFs) obtained from U. rhynchophylla transcriptome.
TF_Family	Number
MYB	652
Orphans	478
HB	431
bHLH	395
C3H	377
WRKY	342
AP2-EREBP	317
bZIP	276
SET	266
NAC	260
PHD	256
C2H2	239
SBP	232
G2-like	225
CCAAT	223
ABI3VP1	201
ARF	187
SNF2	181
TRAF	172
Jumonji	171
FAR1	171
GNAT	165
AUX/IAA	156
SWI/SNF-BAF60b	138
C2C2-GATA	131
mTERF	126
MADS	123
RWP-RK	118
TUB	104
LOB	100
GRAS	98
Trihelix	95
FHA	89
Tify	84
HMG	76
ARID	70
C2C2-Dof	69
HSF	62
Alfin-like	62
TCP	56
IWS1	55
C2C2-YABBY	54
ARR-B	51
BSD	49
DDT	46
LUG	44
E2F-DP	40
Rcd1-like	39
TAZ	38
GRF	35
BES1	34
BBR/BPC	34
Coactivator p15	32
PLATZ	31
Sigma70-like	28
SWI/SNF-SWI3	26
CPP	26
CAMTA	25
zf-HD	23
C2C2-CO-like	20
OFP	18
Pseudo ARR-B	16
HRT	15
PBF-2-like	13
LIM	13
GeBP	12
MBF1	12
ULT	12
SRS	11
MED7	10
DBP	10
TIG	9
VOZ	7
CSD	7
EIL	7
SOH1	4
S1Fa-like	4
LFY	3
RB	2
MED6	2
