# Supplementary material for: Profiles of Metabolic Genes in Uncaria rhynchophylla and Characterization of the Critical Enzyme Involved in the Biosynthesis of Bioactive Compounds-(iso)Rhynchophylline
Source: Biomolecules. 2022 Nov 30;12(12):1790. doi: 10.3390/biom12121790 (PMC9775700; doi:10.3390/biom12121790)
Supplement: Supplementary file 1 [file biomolecules-12-01790-s001.zip › biomolecules-1983171-supplementary- new/Supplementary Table S3.xlsx]

## Sheet: Sheet1
Supplementary Table S3. Indole alkaloids detected by Compound Discovery.
Compound	Retention time	Mass weight	Formula
comp-1	20.074	382.19	C22 H26 N2 O4
comp-2	19.276	382.19	C22 H26 N2 O4
comp-3	15.143	530.223	C27 H34 N2 O9
comp-4	18.861	530.227	C27 H34 N2 O9
comp-5	21.762	398.216	C23 H30 N2 O4
comp-6	21.295	352.179	C21 H24 N2 O3
comp-7	22.652	398.221	C23 H30 N2 O4
comp-8	23.092	354.194	C21 H26 N2 O3
comp-9	22.568	352.179	C21 H24 N2 O3
comp-10	24.084	364.179	C22 H24 N2 O3
comp-11	21.889	396.205	C23 H28 N2 O4
comp-12	21.148	396.205	C23 H28 N2 O4
comp-13	22.067	350.163	C21 H22 N2 O3
comp-14	20.304	354.194	C21 H26 N2 O3
comp-15	22.105	352.179	C21 H24 N2 O3
comp-16	18.964	354.195	C21 H26 N2 O3
comp-17	16.755	400.195	C22 H28 N2 O5
comp-18	18.205	530.224	C27 H34 N2 O9
comp-19	20.639	352.179	C21 H24 N2 O3
comp-20	21.817	400.199	C22 H28 N2 O5
comp-21	20.198	384.2	C22 H28 N2 O4
comp-22	18.576	354.191	C21 H26 N2 O3
comp-23	21.961	498.2	C26 H30 N2 O8
comp-24	20.518	400.2	C22 H28 N2 O5
comp-25	18.2	354.192	C21 H26 N2 O3
comp-26	21.236	382.189	C22 H26 N2 O4
comp-27	12.331	530.223	C27 H34 N2 O9
comp-28	25.032	400.2	C22 H28 N2 O5
comp-29	19.629	352.179	C21 H24 N2 O3
comp-30	24.36	382.189	C22 H26 N2 O4
comp-31	18.961	512.216	C27 H32 N2 O8
comp-32	22.127	414.215	C23 H30 N2 O5
comp-33	24.82	384.205	C22 H28 N2 O4
comp-34	25.018	394.189	C23 H26 N2 O4
comp-35	23.757	498.2	C26 H30 N2 O8
comp-36	19.013	352.179	C21 H24 N2 O3
comp-37	23.763	414.215	C23 H30 N2 O5
comp-38	34.221	382.189	C22 H26 N2 O4
comp-39	18.893	348.111	C20 H16 N2 O4
comp-40	19.482	350.163	C21 H22 N2 O3
comp-41	15.013	496.182	C26 H28 N2 O8
comp-42	21.762	394.189	C23 H26 N2 O4
comp-43	23.244	350.162	C21 H22 N2 O3
comp-44	16.309	530.224	C27 H34 N2 O9
comp-45	21.79	380.173	C22 H24 N2 O4
